# Supplementary material for: Neutrophil extracellular trap formation during surgical procedures: a pilot study
Source: Sci Rep. 2023 Sep 14;13:15217. doi: 10.1038/s41598-023-42565-5 (PMC10502064; doi:10.1038/s41598-023-42565-5)
Supplement: Supplementary file 2 — Supplementary Table S1. [file 41598_2023_42565_MOESM2_ESM.csv]

Nonparametric Spearman correlation coefficient, rs
	Spontaneous NETosis	PMA-induced NETosis	Monocytic HLA-DR	GM-CSF	IFN-γ	IL-1β	IL-2	IL-4	IL-6	IL-8	IL-10	IL-12	MCP-1	TNF-α
Spontaneous NETosis	1	0,103989704	0,317927171	-0,06721175	-0,21371799	0,086286596	-0,154797735	-0,338596491	-0,332046332	-0,301960784	0,083199104	-0,344395249	0,035263835	-0,239140228
PMA-induced NETosis	0,103989704	1	-0,007002801	0,4183352	0,025961041	0,190082646	0,18923438	0,098245614	0,292921493	-0,080112045	0,205756706	-0,013207391	0,405405405	0,214299505
Monocytic HLA-DR	0,317927171	-0,007002801	1	0,099488557	-0,040238985	0,243276286	0,187368235	-0,143446852	-0,378151261	-0,024904507	0,145007258	0,025854958	0,132212885	0,205756706
GM-CSF	-0,06721175	0,4183352	0,099488557	1	0,532675168	0,621496661	0,758969665	0,845614035	0,246185565	0,168570048	0,353674792	0,499958185	0,459151531	0,240342537
IFN-γ	-0,21371799	0,025961041	-0,040238985	0,532675168	1	0,503993868	0,528822052	0,756840576	0,090444918	0,183188437	0,196147869	0,743388088	0,123608054	0,270771161
IL-1β	0,086286596	0,190082646	0,243276286	0,621496661	0,503993868	1	0,834234899	0,852631579	0,048186021	0,07121027	0,103079392	0,338193502	-0,021011346	0,076276529
IL-2	-0,154797735	0,18923438	0,187368235	0,758969665	0,528822052	0,834234899	1	0,822663946	0,113674363	0,201136794	0,275602834	0,377925747	0,22049483	0,086683945
IL-4	-0,338596491	0,098245614	-0,143446852	0,845614035	0,756840576	0,852631579	0,822663946	1	0,303508772	0,249122807	0,249122807	0,647727618	-0,005263158	0,30877193
IL-6	-0,332046332	0,292921493	-0,378151261	0,246185565	0,090444918	0,048186021	0,113674363	0,303508772	1	0,52745098	0,322711675	0,056340388	0,234749035	0,474934038
IL-8	-0,301960784	-0,080112045	-0,024904507	0,168570048	0,183188437	0,07121027	0,201136794	0,249122807	0,52745098	1	0,441133778	0,268084744	0,493277311	0,429161707
IL-10	0,083199104	0,205756706	0,145007258	0,353674792	0,196147869	0,103079392	0,275602834	0,249122807	0,322711675	0,441133778	1	0,130650046	0,536872331	0,205490965
IL-12	-0,344395249	-0,013207391	0,025854958	0,499958185	0,743388088	0,338193502	0,377925747	0,647727618	0,056340388	0,268084744	0,130650046	1	0,167683706	0,429777653
MCP-1	0,035263835	0,405405405	0,132212885	0,459151531	0,123608054	-0,021011346	0,22049483	-0,005263158	0,234749035	0,493277311	0,536872331	0,167683706	1	0,343780167
TNF-α	-0,239140228	0,214299505	0,205756706	0,240342537	0,270771161	0,076276529	0,086683945	0,30877193	0,474934038	0,429161707	0,205490965	0,429777653	0,343780167	1
P values
	Spontaneous NETosis	PMA-induced NETosis	Monocytic HLA-DR	GM-CSF	IFN-γ	IL-1β	IL-2	IL-4	IL-6	IL-8	IL-10	IL-12	MCP-1	TNF-α
Spontaneous NETosis		0,546137296	0,062716944	0,696921609	0,232385608	0,622111436	0,38970122	0,156189745	0,04787189	0,077907296	0,634671529	0,049689842	0,838213449	0,160116392
PMA-induced NETosis	0,546137296		0,968152951	0,011114658	0,885967652	0,274080884	0,291553376	0,689053289	0,082960471	0,647330958	0,235699447	0,941847269	0,014169314	0,209456731
Monocytic HLA-DR	0,062716944	0,968152951		0,569613829	0,826916377	0,165623402	0,304479157	0,570135448	0,02510198	0,888812689	0,413219086	0,888294981	0,448985077	0,235699447
GM-CSF	0,696921609	0,011114658	0,569613829		0,001416387	6,7572E-05	3,06848E-07	5,12634E-06	0,147793965	0,333041238	0,037134848	0,003050154	0,004849541	0,157962706
IFN-γ	0,232385608	0,885967652	0,826916377	0,001416387		0,003271374	0,002660839	0,000277017	0,616680216	0,315587555	0,273951891	1,65878E-06	0,493135487	0,127479052
IL-1β	0,622111436	0,274080884	0,165623402	6,7572E-05	0,003271374		2,99876E-09	3,53981E-06	0,783409273	0,689008295	0,561835079	0,058330002	0,904638852	0,663195916
IL-2	0,38970122	0,291553376	0,304479157	3,06848E-07	0,002660839	2,99876E-09		0,000171805	0,528774779	0,269653094	0,126820898	0,036065918	0,217556723	0,631465343
IL-4	0,156189745	0,689053289	0,570135448	5,12634E-06	0,000277017	3,53981E-06	0,000171805		0,206515709	0,303709087	0,303709087	0,003654639	0,982939261	0,198359434
IL-6	0,04787189	0,082960471	0,02510198	0,147793965	0,616680216	0,783409273	0,528774779	0,206515709		0,001130197	0,058652253	0,755482197	0,168162382	0,003423335
IL-8	0,077907296	0,647330958	0,888812689	0,333041238	0,315587555	0,689008295	0,269653094	0,303709087	0,001130197		0,009014863	0,137944351	0,002604209	0,010093909
IL-10	0,634671529	0,235699447	0,413219086	0,037134848	0,273951891	0,561835079	0,126820898	0,303709087	0,058652253	0,009014863		0,476014282	0,000883904	0,236318255
IL-12	0,049689842	0,941847269	0,888294981	0,003050154	1,65878E-06	0,058330002	0,036065918	0,003654639	0,755482197	0,137944351	0,476014282		0,350946427	0,012553453
MCP-1	0,838213449	0,014169314	0,448985077	0,004849541	0,493135487	0,904638852	0,217556723	0,982939261	0,168162382	0,002604209	0,000883904	0,350946427		0,040079509
TNF-α	0,160116392	0,209456731	0,235699447	0,157962706	0,127479052	0,663195916	0,631465343	0,198359434	0,003423335	0,010093909	0,236318255	0,012553453	0,040079509
