# Supplementary material for: Neutrophil extracellular trap formation during surgical procedures: a pilot study
Source: Sci Rep. 2023 Sep 14;13:15217. doi: 10.1038/s41598-023-42565-5 (PMC10502064; doi:10.1038/s41598-023-42565-5)
Supplement: Supplementary file 3 — Supplementary Table S2. [file 41598_2023_42565_MOESM3_ESM.csv]

Nonparametric Spearman correlation coefficient, rs
	Spontaneous NETosis	PMA-induced NETosis	Monocytic HLA-DR	GM-CSF	IFN-γ	IL-1β	IL-2	IL-4	IL-6	IL-8	IL-10	IL-12	MCP-1	TNF-α
Spontaneous NETosis	1	0,483193277	0,435935389	0,26098543	-0,099013059	-0,038805737	0,076002461	0,104643978	-0,146718147	0,105791506	0,061518662	-0,06515259	0,392792793	0,433613445
PMA-induced NETosis	0,483193277	1	0,313445378	0,189908312	-0,052732985	-0,23465749	0,063171543	0,243371771	-0,150140056	-0,007282913	0,037254902	0,021579134	0,168627451	0,31275783
Monocytic HLA-DR	0,435935389	0,313445378	1	0,088165305	0,025998718	0,023378637	0,178226332	-0,156575814	-0,362399738	-0,267422441	-0,163609926	0,236022203	0,246728271	0,125075231
GM-CSF	0,26098543	0,189908312	0,088165305	1	0,317239867	0,160075732	0,311591789	0,684130901	0,307069127	0,457243064	0,531800787	0,040984057	0,637533032	0,623013206
IFN-γ	-0,099013059	-0,052732985	0,025998718	0,317239867	1	0,714656999	0,648943344	0,112396505	0,359924392	0,044985875	0,241334528	0,617702188	0,044159589	0,102726155
IL-1β	-0,038805737	-0,23465749	0,023378637	0,160075732	0,714656999	1	0,728877968	-0,020737843	0,230680131	0,081715632	0,291215955	0,583555516	0,046239066	-0,04317355
IL-2	0,076002461	0,063171543	0,178226332	0,311591789	0,648943344	0,728877968	1	0,190559459	0,222236834	0,272897551	0,288366472	0,654615415	0,127231876	0,043621404
IL-4	0,104643978	0,243371771	-0,156575814	0,684130901	0,112396505	-0,020737843	0,190559459	1	0,15616012	0,494314257	0,278003572	-0,444251427	0,139965737	0,385194963
IL-6	-0,146718147	-0,150140056	-0,362399738	0,307069127	0,359924392	0,230680131	0,222236834	0,15616012	1	0,776923077	0,78011257	0,374219835	0,38011257	0,30320604
IL-8	0,105791506	-0,007282913	-0,267422441	0,457243064	0,044985875	0,081715632	0,272897551	0,494314257	0,776923077	1	0,784008097	-0,042952084	0,52388664	0,509483167
IL-10	0,061518662	0,037254902	-0,163609926	0,531800787	0,241334528	0,291215955	0,288366472	0,278003572	0,78011257	0,784008097	1	0,254189124	0,709943715	0,563409563
IL-12	-0,06515259	0,021579134	0,236022203	0,040984057	0,617702188	0,583555516	0,654615415	-0,444251427	0,374219835	-0,042952084	0,254189124	1	0,121454433	-0,138099903
MCP-1	0,392792793	0,168627451	0,246728271	0,637533032	0,044159589	0,046239066	0,127231876	0,139965737	0,38011257	0,52388664	0,709943715	0,121454433	1	0,70718897
TNF-α	0,433613445	0,31275783	0,125075231	0,623013206	0,102726155	-0,04317355	0,043621404	0,385194963	0,30320604	0,509483167	0,563409563	-0,138099903	0,70718897	1
P values
	Spontaneous NETosis	PMA-induced NETosis	Monocytic HLA-DR	GM-CSF	IFN-γ	IL-1β	IL-2	IL-4	IL-6	IL-8	IL-10	IL-12	MCP-1	TNF-α
Spontaneous NETosis		0,003278964	0,007867323	0,129944874	0,577447234	0,830229644	0,674211353	0,626526721	0,393173815	0,539165917	0,721523618	0,714304616	0,017801984	0,00926137
PMA-induced NETosis	0,003278964		0,066722885	0,282037248	0,770706938	0,196097743	0,73123891	0,263135929	0,389305845	0,966879754	0,831738725	0,905119614	0,332874235	0,07171127
Monocytic HLA-DR	0,007867323	0,066722885		0,593535553	0,878601906	0,892343285	0,298351967	0,454805787	0,021557534	0,099795261	0,313086927	0,153700466	0,124832408	0,4543364
GM-CSF	0,129944874	0,282037248	0,593535553		0,055721058	0,358320408	0,068437257	0,000227335	0,057239246	0,003900541	0,000493791	0,806994078	1,27E-05	3,82E-05
IFN-γ	0,577447234	0,770706938	0,878601906	0,055721058		1,42E-06	4,41E-05	0,601046977	0,028661525	0,794461703	0,150160505	5,98E-05	0,795234541	0,551051425
IL-1β	0,830229644	0,196097743	0,892343285	0,358320408	1,42E-06		2,24E-06	0,92337699	0,17587289	0,640742528	0,08485185	0,000233593	0,788863724	0,805483471
IL-2	0,674211353	0,73123891	0,298351967	0,068437257	4,41E-05	2,24E-06		0,372434014	0,192669028	0,107325216	0,088085917	2,67E-05	0,459625877	0,806489855
IL-4	0,626526721	0,263135929	0,454805787	0,000227335	0,601046977	0,92337699	0,372434014		0,456019105	0,012014701	0,178445357	0,0336926	0,504582549	0,057237628
IL-6	0,393173815	0,389305845	0,021557534	0,057239246	0,028661525	0,17587289	0,192669028	0,456019105		6,06E-09	2,96E-09	0,02063496	0,015546141	0,064244268
IL-8	0,539165917	0,966879754	0,099795261	0,003900541	0,794461703	0,640742528	0,107325216	0,012014701	6,06E-09		3,56E-09	0,800719245	0,000619695	0,001278665
IL-10	0,721523618	0,831738725	0,313086927	0,000493791	0,150160505	0,08485185	0,088085917	0,178445357	2,96E-09	3,56E-09		0,123559783	2,90E-07	0,000230501
IL-12	0,714304616	0,905119614	0,153700466	0,806994078	5,98E-05	0,000233593	2,67E-05	0,0336926	0,02063496	0,800719245	0,123559783		0,467605333	0,421849777
MCP-1	0,017801984	0,332874235	0,124832408	1,27E-05	0,795234541	0,788863724	0,459625877	0,504582549	0,015546141	0,000619695	2,90E-07	0,467605333		6,92E-07
TNF-α	0,00926137	0,07171127	0,4543364	3,82E-05	0,551051425	0,805483471	0,806489855	0,057237628	0,064244268	0,001278665	0,000230501	0,421849777	6,92E-07
